# Supplementary material for: Immunophenotype profile by flow cytometry reveals different subtypes of extracellular vesicles in porcine seminal plasma
Source: Cell Commun Signal. 2024 Jan 23;22:63. doi: 10.1186/s12964-024-01485-1 (PMC10807091; doi:10.1186/s12964-024-01485-1)
Supplement: Supplementary file 1 — Additional file 1. MIFlowCyt-EV report. Detailed description of the flow cytometry analysis, including pre-analytical and analytical procedures. [file 12964_2024_1485_MOESM1_ESM.xlsx]

## Sheet: Sheet1
Framework Criteria	What to report	Please complete each criterion
1.1 Preanalytical variables conforming to MISEV guidelines.	Preanalytical variables relating to EV sample including source, collection, isolation, storage, and any others relevant and available in the performed study.	Ejaculates were collected by the gloved hand method from 30 artificial insemination boars (one per boar) in three separate fractions, namely, the first 10 mL of the sperm rich fraction (SRF-P1), the remaining SRF (SRF-P2), and the post-SRF (PSRF). A proportional aliquot of each ejaculate fraction was mixed to reconstitute the entire ejaculate (EE).Immediately after collection, each semen sample w…
1.2 Experimental design according to MIFlowCyt guidelines.	EV-FC manuscripts should provide a brief description of the experimental aim, keywords, and variables for the performed FC experiment(s) using MIFlowCyt checklist criteria: 1.1, 1.2, and 1.3, respectively. Template found at www.evflowcytometry.org.	Aim: To characterize, by flow cytometry, the immunophenotypic profile of eight subpopulations of seminal EVs (sEVs), namely two populations of different size (large and small EVs (L-sEVs and S-sEVs, respectively)) isolated from four different porcine SP sources (from three ejaculate fractions and from EE). Experimental design: Eight porcine sEV subpopulations were isolated according to their size…
2.1 Sample staining details	State any steps relating to the staining of samples. Along with the method used for staining, provide relevant reagent descriptions as listed in MIFlowCyt guidelines (Section 2.4 Fluorescence Reagent(s) Descriptions).	The sEV samples were incubated with CellTrace ™ carboxyfluorescein succinimidyl ester (CFSE, Thermo Fisher Scientific, Waltham, Massachusetts, USA). The CFSE stock solution (10 μM) was prepared by adding 90 µL of dimethyl sulfoxide (DMSO) to the vial of CFSE powder. The working solution was prepared by diluting 5 µL of the CFSE stock solution in 495 µL of 0.1 µm-filtered PBS (fPBS) (1:100 dilutio…
2.2 Sample washing details	State any steps relating to the washing of samples.	The CFSE working solution was centrifuged three times at 17,000 xg for 10 min and the supernatant was used for incubation with sEVs. The working solutions of antibodies (anti-CD9-PerCP, anti-CD63-FITC, anti-CD81-APC, anti-CD44-FITC, anti-HSP90β-PE) were centrifuged at 800 xg for 3 min using Ultrafree-MC centrifuge filters (C78142, Merck®), and the filtrates were used for incubation with sEVs.
2.3 Sample dilution details	All methods and steps relating to sample dilution.	Single-stained sEV samples (sEV samples incubated separately with CFSE, anti-CD9-PerCP, anti-CD63-FITC, anti-CD81-APC, anti-CD44-FITC, anti-HSP90β-PE), prepared under the same dilution, incubation conditions and acquired at the same flow cytometer adquisition settings as stained sEV samples (Supplementary Figure C66 (Additional file 8))
3.1 Buffer alone controls.	State whether a buffer-only control was analyzed at the same settings and during the same experiment as the samples of interest. If utilized it is recommended that all samples be recorded for a consistent set period of time e.g. 5 minutes, rather than stopping analysis at a set recorded event count e.g. 100,000 events. This allows comparisons of total particle counts between controls and samples.	Buffer only (0.1 μm-filtered PBS) was recorded at the same flow cytometer acquisition settings as other samples (Supplementary Figure 5A (Additional file 7))
3.2 Buffer with reagent controls.	State whether a buffer with reagent control was analyzed at the same settings, same concentrations, and during the same experiment as the samples of interest. If used state what the results were.	Buffer (0.1 μm-filtered PBS) with each fluorochrome (anti-CD9-PerCP, anti-CD63-FITC, anti-CD81-APC, anti-CD44-FITC, anti-HSP90β-PE and CFSE ) was separately recorded at the same flow cytometer acquisition settings as stained sEV samples (Supplementary Figure 5B (Additional file 7))
3.3 Unstained controls.	State whether unstained control samples were analyzed at the same settings and during the same experiment as stained samples. If used, state what the results were, preferably in standard units.	Seminal EV unstained samples were recorded at the same dilution and at the same flow cytometer acquisition settings as stained sEV samples (Supplementary Figure 5C (Additional file 7))
3.4 Isotype controls.	The use of isotype controls is applicable to immunofluorescence labelling only. State whether isotype controls were analyzed at the same settings and during the same experiment as stained samples. If utilized, state which antibody they are matched to, the concentration used, and what the results were (Section 4.2, 4.3, 4.4). Due to conjugation differences between manufacturers if should be stated…	Not applicable.
3.5 Single-stained controls.	State whether single-stained controls were included. If used state whether the single-stained controls were recorded using the same settings, dilutions, and during the same experiment as stained samples and state what the results were, preferably in standard units (Section 4.2, 4.3, 4.4).	Single-stained sEV samples (sEV samples incubated separately with CFSE, anti-CD9-PerCP, anti-CD63-FITC, anti-CD81-APC, anti-CD44-FITC, anti-HSP90β-PE), prepared under the same dilution, incubation conditions and acquired at the same flow cytometer adquisition settings as stained sEV samples (Supplementary Figure 6 (Additional file 8))
3.6 Procedural controls.	State whether procedural controls were included. If used, state the procedure and if the procedural controls were acquired at the same settings and during the same experiment as stained samples.	These controls include: (1) buffer only (0.1 μm-filtered PBS); (2) buffer with each fluorochrome separately (CFSE, anti-CD9-PerCP, anti-CD63-FITC, anti-CD81-APC, anti-HSP90β-PE, or anti-CD44-FITC); (3) unstained sEV samples; (4) single-stained sEV samples (sEV samples incubated separately with anti-CD9-PerCP, anti-CD63-FITC, anti-CD81-APC, anti-HSP90β-PE, or anti-CD44-FITC), prepared under the sa…
3.7 Serial dilutions.	State whether serial dilutions were performed on samples and note the dilution range and manner of testing. The fluorescence and/or scatter signal intensity would ideally be reported in standard units (see Section 4.3, 4.4) but arbitrary units can also be used. This data is best reported by plotting the recorded number events/concentration over a set period of time at different sample dilution. T…	No serial dilutions were required for sEV samples. However, serial dilutions were made running sEVs stained with different CFSE and antibodies concentrations. The selected concentrations were those that exhibited the maximum fluorescence.
3.8. Detergent treated EV-samples	State whether samples were detergent treated to assess lability. If utilized, state what detergent was used, the end concentration of the detergent, and what the results were of the lysis.	Seminal EV stained samples (anti-CD44-FITC, anti-HSP90B-PE and anti-CD81-APC) were treated with 0.1% Triton and 0.1% sodium dodecyl sulfate in fPBS for 10 min at room temperature to verify the sEV analysis. As expected, no fluorescent events were detected (Supplementary Figure 7 (Additional file 9))
4.1 Trigger Channel(s) and Threshold(s).	The trigger channel(s) and threshold(s) used for event detection. Preferably, the fluorescence calibration (Section 4.3) and/or scatter calibration (Section 4.4) should be used in order to report the trigger channel(s) and threshold(s) in standardized units.	The trigger channel and threshold used for event detection was vSSC/FSC (104826/1000). For Commercially available recombinant exosomes expressing green fluorescent protein (GFP) on their membrane surface (SAE0193, Merck®) setup, FITC channel with threshold in channel 800 was used.
4.2 Flow Rate / Volumetric quantification.	State if the flow rate was quantified/validated and if so, report the result and how they were obtained.	Cytoflex S calibration beads. Flow rate: 10 µl/min
4.3 Fluorescence Calibration.	State whether fluorescence calibration was implemented, and if so, report the materials and methods used, catalogue numbers, lot numbers, and supplied reference units for the standards. Fluorescence parameters may be reported in standardized units of MESF, ERF, or ABC beads. The type of regression used, and the resulting scatter plot of arbitrary data vs standard data for the reference particles …	The optical setup of the flow cytometer was modified to use the side scatter (SSC) information of the 405 nm laser (violet-SSC-A) instead of the 488 nm laser. The SSC was then calibrated using polystyrene beads of known diameter between 80 and 300 nm with a density of 1,05 g/cm³ and a refractive index of 1.59 nm (Cat 30080A, 30100A, 30200A and 30300A, Nanosphere™ serie 3000; Thermofisher Scientif…
4.4 Light Scatter Calibration.	State whether and how light scatter calibration was implemented. Light scatter parameters may be reported in standardized units of nm2, along with information required to reproduce the model.	Scatter calibration was performed using FCMPass Protocol ((https://nano.ccr.cancer.gov/fcmpass/).
5.1 EV diameter/surface area/volume approximation.	State whether and how EV diameter, surface area, and/or volume has been calculated using FC measurements.	The sEV diameter, surface are and/or volume has not been calcutated.
5.2 EV refractive index approximation.	State whether the EV refractive index has been approximated and how this was done.	Polystyrene beads of known diameter between 80 and 300 nm with a density of 1,05 g/cm³ and a refractive index of 1.59 nm (Cat 30080A, 30100A, 30200A and 30300A, Nanosphere™ serie 3000; Thermofisher Scientific, Waltham, Massachusetts, USA) were used,
5.3 EV epitope number approximation.	State whether EV epitope number has been approximated, and if so, how it was approximated.	The sEV epitope number has not been approximated.
6.1 Completion of MIFlowCyt checklist.	Complete MIFlowCyt checklist criteria 1 to 4 using the MIFlowCyt guidelines. Template found at www.evflowcytometry.org.	The MIFlowCyt checklist has been completed and attached in the Supplementary file.
6.2 Calibrated channel detection range	If fluorescence or scatter calibration has been carried out, authors should state whether the upper and lower limits of a calibrated detection channel were calculated in standardized units. This can be done by converting the arbitrary unit scale to a calibrated scaled, as discussed in Section 4.3 and 4.4, and providing the highest unit on this scale and the lowest detectable unit above the unstai…	The violet Side Scatter was calibrated by FCMPass Protocol ((https://nano.ccr.cancer.gov/fcmpass/). The lower detection channel was 40000, and the upper detection channel was 1000000.
6.3 EV number/concentration.	State whether EV number/concentration has been reported. If calculated, it is preferable to report EV number/concentration in a standardized manner, stating the number/concentration between a set detection range.	The EV number/concentration has not been reported in the study.
6.4 EV brightness.	When applicable, state the method by which the brightness of EVs is reported in standardized units of scatter and/or fluorescence.	Not applicable.
7.1. Sharing of data to a public repository.	Provide a link to the experimental data in a public data repository.	http://flowrepository.org/id/FR-FCM-Z732
